# Supplementary material for: Role of pyridoxine and oxidative stress in asthenozoospermia
Source: Heliyon. 2024 Jul 19;10(14):e34799. doi: 10.1016/j.heliyon.2024.e34799 (PMC11325350; doi:10.1016/j.heliyon.2024.e34799)
Supplement: Supplementary Table 1 — Raw data of seminal analysis, vit B6, homocysteine, TAC and GSH concentrations among all samples. [file mmc2.xlsx]

## Sheet: Sheet1
Case #	Age	Smoking	Period_Smoke (Years)	Group	Vol	Count (million/mL)	Rapid Progressive motility (RP)%	Total Motility (RP+NP) %	VitB6_Conc	Homocysteine _Conc	TAC (mM) 3 min	GSH (mM) 10 min
9	45	1	15	1	4	30	35	55	2.6	0.93	0.607	12.815
10	25	0	0	1	3.2	47	50	100	5.3	0.91	0.668	20.5
18	39	1	10	1	6	105	65	75	5.05	1.3	0.57	6.205
36	30	0	0	1	2.2	26	35	55	2.3	0.92	0.798	13.095
37	27	1	5	1	3.1	74	55	85	3.2	0.85	0.663	15.89
40	31	1	5	1	2.9	52	35	55	4.4	1.02	0.476	3.26
41	39	1	10	1	3.8	30	40	60	3.91	1.21	0.756	13.435
46	28	0	0	1	5	42	55	85	4.45	0.83	0.389	4.955
47	33	0	0	1	3.2	35	35	55	2.7	1.02	0.716	0.735
49	22	1	2	1	3.5	41	45	70	3.05	1.7	0.732	12.93
50	37	0	0	1	6	85	60	85	2.41	1.32	0.622	4.18
58	26	0	0	1	6	65	50	75	2.8	1.05	0.798	21.35
60	33	0	0	1	4	85	65	80	3.05	1.23	0.648	4.645
68	44	0	0	1	2.5	71	50	80	4.7	1.32	0.663	7.79
69	24	0	0	1	2.6	63	55	75	3.5	1.05	0.666	13.66
74	28	1	10	1	2.9	35	45	80	2.5	1.29	0.549	17.58
75	22	0	0	1	2.1	60	55	70	1.44	0.89	0.591	19.175
76	24	1	10	1	1.3	39	50	75	2.7	0.81	0.631	14.115
87	39	1	10	1	5.5	76	40	60	3.9	0.95	0.162	19.04
89	42	1	20	1	7	43	35	55	3.2	1.54	0.64	16.395
90	25	1	10	1	2	67	55	70	2.6	1.8	0.724	16.515
93	37	0	0	1	7	69	55	70	2.08	1.13	0.624	8.74
102	32	0	0	1	6	56	50	70	3.44	1.37	0.659	13.79
103	28	0	0	1	3	73	55	75	3.9	1.83	0.653	15.53
104	41	0	0	1	2	50	45	60	4.5	1.75	0.701	9.335
107	39	0	0	1	8	69	55	80	3.7	0.88	0.634	8.075
113	39	0	0	1	1	44	50	70	1.25	1.54	0.546	15.095
116	37	0	0	1	5	68	60	75	2.33	0.89	0.571	3.55
118	36	0	0	1	5	78	55	75	2.5	1.13	0.585	5.37
120	24	0	0	1	1	45	40	55	1.23	1.54	0.709	15.465
126	25	1	3	1	4	52	40	60	2.6	1.03	0.713	15.405
130	22	1	4	1	4	72	55	75	2.51	1.17	0.537	9.66
133	41	0	0	1	1.4	20	35	50	2.35	0.95	0.319	4.93
138	34	1	10	1	2.2	50	45	70	4.84	1.09	0.587	6.435
140	24	0	0	1	4.3	75	55	75	2.51	0.99	0.634	13.605
144	23	0	0	1	4.7	39	55	75	4.12	1.07	0.694	15.035
146	35	0	0	1	3.2	60	55	75	2.22	0.89	0.601	15.06
151	23	1	4	1	6.1	83	65	80	1.54	1.86	0.649	16.335
156	39	1	10	1	7	72	55	80	2.5	1.81	0.72	17.78
157	20	0	0	1	4.1	43	45	60	3.1	0.93	0.64	11.775
158	28	1	5	1	2.6	31	40	55	3.45	1.06	0.701	32.285
162	22	0	0	1	3.4	38	35	50	2.01	1.15	0.618	8.35
178	31	1	10	1	3.4	53	55	85	3.5	0.88	0.724	16.25
8	44	1	10	2	4	12	20	35	0.95	1.95	0.637	6.835
15	44	0	0	2	4	18	10	20	0.92	3.14	0.701	12.535
16	32	0	0	2	5	1	0	0	0.95	3.45	0.756	19.775
17	29	1	5	2	4.2	10	15	30	1.2	3.17	0.744	11.26
20	46	1	10	2	2.5	35	25	45	0.7	2.71	0.663	13.155
21	34	0	0	2	3	14	20	35	1.3	2.97	0.657	23.445
28	41	1	10	2	2.3	13	15	35	1.48	2.88	0.735	12.48
29	29	0	0	2	6	10	20	45	0.85	3.55	0.655	4.54
30	27	0	0	2	3	20	25	55	1.25	2.94	0.751	13.435
31	36	0	0	2	2.6	45	10	25	1.4	3.17	0.708	15.43
38	47	0	0	2	4	19	25	45	1	3.15	0.739	11.15
39	32	0	0	2	3	24	30	50	1.24	2.26	0.672	5.945
48	28	0	0	2	2.4	12	20	40	0.95	2.97	0.699	27.44
56	41	1	10	2	3.9	5	10	20	1.32	3.02	0.689	16.12
57	37	1	1	2	5	39	15	40	1.2	3.17	0.716	12.315
59	19	0	0	2	3	30	25	45	0.32	2.49	0.648	11.04
64	25	0	0	2	2.3	25	10	35	0.51	2.99	0.6	18.7
65	36	1	10	2	2	18	15	30	0.09	3.12	0.624	5.16
66	31	0	0	2	2.5	33	10	30	0.25	3.27	0.604	4.905
67	20	1	5	2	3.2	40	10	25	1.3	3.54	0.214	16.7
77	29	0	0	2	3.1	58	25	45	0.25	3.04	0.597	6.785
78	35	1	10	2	3	42	10	25	0.47	3.15	0.592	18.82
88	24	0	0	2	1.9	34	25	45	0.66	3.27	0.64	8.94
91	20	0	0	2	3.5	15	30	50	0.45	3.17	0.541	6.015
92	31	1	10	2	4	24	10	25	0.15	3.35	0.503	9.27
106	28	0	0	2	5	13	15	40	0.14	2.98	0.549	9.725
108	27	0	0	2	5.2	18	10	20	0.84	3.41	0.579	10.375
111	34	0	0	2	2	32	10	35	1	3.31	0.551	4.78
112	27	0	0	2	3.5	46	25	45	1.21	2.97	0.456	7.675
114	31	0	0	2	4.5	32	30	50	0.11	2.99	0.709	9.465
115	26	0	0	2	4	13	15	30	0.46	3.04	0.604	5.37
117	20	0	0	2	2	20	10	30	0.35	3.12	0.669	4.405
119	23	0	0	2	2	20	15	30	0.21	2.81	0.637	6.015
122	28	0	0	2	5	53	25	40	0.61	3.31	0.537	13.48
123	21	1	2	2	2.5	45	15	30	0.98	3.17	0.624	16.145
124	23	0	0	2	1.5	23	10	30	0.15	3.09	0.713	3.945
125	27	1	10	2	7	13	10	20	0.34	3.15	0.59	9.595
127	26	0	0	2	2	16	15	35	0.25	2.54	0.551	4.63
131	34	1	10	2	1.2	22	15	35	0.64	2.99	0.564	5.005
132	31	0	0	2	1.1	15	20	35	1.09	3.24	0.571	12.85
134	39	1	10	2	2.3	40	25	40	0.09	2.71	0.424	3.79
135	26	1	10	2	0.8	5	10	25	0.21	3.26	0.534	4.63
136	22	0	0	2	2.7	34	25	45	0.6	3.5	0.643	5.655
139	31	0	0	2	2.6	45	20	35	1.41	3.4	0.694	12.22
141	38	1	10	2	3.5	13	10	20	1.3	3.42	0.582	14.04
142	36	0	0	2	2.7	29	30	50	0.25	3.2	0.64	5.225
147	28	0	0	2	3.9	10	15	25	0.47	2.94	0.627	13.54
148	26	1	10	2	1.5	15	10	20	0.95	3.41	0.669	12.785
149	24	0	0	2	3.2	33	20	30	1.2	3.36	0.669	11.185
150	31	1	10	2	2.7	27	25	45	1.35	3.18	0.59	9.93
152	30	0	0	2	2	45	20	50	1.48	3.01	0.634	22.915
153	25	1	3	2	2.2	21	25	35	0.56	3.22	0.634	14.215
154	35	1	7	2	1.7	25	20	45	0.99	3.4	0.68	11.44
155	21	0	0	2	3.9	32	20	40	0.47	3.47	0.666	10.185
159	33	0	0	2	1.6	18	15	25	0.65	3.05	0.669	10.35
161	19	0	0	2	3.2	32	30	45	1.07	2.17	0.673	7.77
163	28	1	10	2	2.2	18	20	40	0.55	3.22	0.554	8.765
164	21	1	10	2	1.7	28	15	35	1.1	3.14	0.587	7.85
179	22	0	0	2	2.2	15	25	50	0.89	3.21	0.561	14.725
180	30	1	8	2	5.1	45	30	45	0.47	3.19	0.595	11.02
181	27	0	0	2	1.7	19	15	25	0.85	3.01	0.649	18.29
182	36	0	0	2	2.3	12	25	45	0.65	3.09	0.663	12.7
183	23	1	2	2	2.3	32	25	40	0.27	3.29	0.624	9.1
